# Supplementary material for: Morphology Regulation of Zeolite MWW via Classical/Nonclassical Crystallization Pathways
Source: Molecules. 2023 Dec 27;29(1):170. doi: 10.3390/molecules29010170 (PMC10780621; doi:10.3390/molecules29010170)
Supplement: Supplementary file 1 [file molecules-29-00170-s001.zip]

Archive with 1 entries (1 files):
- molecules-2774536-supplementary.pdf
